# Supplementary material for: Green monomeric photosensitizing fluorescent protein for photo-inducible protein inactivation and cell ablation
Source: BMC Biol. 2018 Apr 30;16:50. doi: 10.1186/s12915-018-0514-7 (PMC5928576; doi:10.1186/s12915-018-0514-7)
Supplement: Supplementary file 3 — Numeric data for Fig. 2b, e–g, Additional file 1: Figures S5, S6 (XLS 71 kb) [file 12915_2018_514_MOESM2_ESM.xls]

## Sheet: Figure 2b, S5
	Time (mins)						Normalized intensity
	0	1	2	3	4	5	0	1	2	3	4	5
Control blue_1	1011	1000	991.6	1008	1072	980.5	1	0.98912	0.980811	0.997033	1.06034	0.969832
Control blue_2	971.7	968.2	968.3	963.2	968.6	966.2	1	0.996398	0.996501	0.991252	0.99681	0.99434
Control blue_3	975	961.9	986	974.5	974.2	967	1	0.986564	1.01128	0.999487	0.999179	0.991795
Control cyan_1	990	986.7	978.4	983.5	972.7	974.8	1	0.996667	0.988283	0.993434	0.982525	0.984646
Control cyan_2	974.5	977.5	974.8	976.2	985.4	974.9	1	1.00308	1.00031	1.00174	1.01119	1.00041
Control cyan_3	994.4	988.2	977.9	990.9	994.6	991.3	1	0.993765	0.983407	0.99648	1.0002	0.996883
Control green_1	972.4	968.9	965.3	968.7	964	965.1	1	0.996401	0.992698	0.996195	0.991362	0.992493
Control green_2	957.3	941.4	951.3	950.2	947.3	953.7	1	0.983391	0.993732	0.992583	0.989554	0.996239
Control green_3	222.2	222.6	220.7	218.7	220.2	218	1	1.0018	0.993249	0.984248	0.990999	0.981098
EGFP1	410.5	410.6	403	399.8	395.6	388.1	1	1.00024	0.98173	0.973934	0.963703	0.945432
EGFP2	665	640.4	623	607	606.9	595.2	1	0.963008	0.936842	0.912782	0.912632	0.895038
EGFP3	866.2	862	854.5	847.7	856.2	854	1	0.995151	0.986493	0.978642	0.988455	0.985915
EGFP4	1227	1221	1252	1230	1237	1238	1	0.99511	1.02037	1.00244	1.00815	1.00896
mCherry1	402.6	394.1	390.9	383	373.4	367.1	1	0.978887	0.970939	0.951316	0.927471	0.911823
mCherry2	323	312.6	308.1	300.9	297.7	292.7	1	0.967802	0.95387	0.931579	0.921672	0.906192
mCherry3	930.5	943.4	958.1	925.9	957.1	932.2	1	1.01386	1.02966	0.995056	1.02859	1.00183
mCherry4	1089	1122	1126	1124	1123	1116	1	1.0303	1.03398	1.03214	1.03122	1.02479
SNR1	323	318.3	308.1	298.6	294.1	293.5	1	0.985449	0.95387	0.924458	0.910526	0.908669
SNR2	258.2	252.4	243.9	243.4	235.6	229.3	1	0.977537	0.944617	0.94268	0.912471	0.888071
SNR3	1798	1793	1781	1802	1790	1795	1	0.997219	0.990545	1.00222	0.995551	0.998331
SNR4	1292	1295	1304	1307	1310	1302	1	1.00232	1.00929	1.01161	1.01393	1.00774
SNG1	275.5	266.8	257	249.5	246.2	239.2	1	0.968421	0.932849	0.905626	0.893648	0.86824
SNG2	154.1	150.8	147.3	141.8	139.4	137.2	1	0.978585	0.955873	0.920182	0.904607	0.890331
SNG3	148.8	147.8	141.3	136.9	131.7	127.2	1	0.99328	0.949597	0.920027	0.885081	0.854839
SNG4	196.7	190.5	186.9	179.5	177.4	171.1	1	0.96848	0.950178	0.912557	0.901881	0.869853
SNG5	1850	1845	1819	1823	1797	1820	1	0.997297	0.983243	0.985405	0.971351	0.983784
SNG6	1446	1469	1434	1423	1412	1396	1	1.01591	0.991701	0.984094	0.976487	0.965422
miniSOG1	1241	544	229.8	99.02	39.53	26.27	1	0.438356	0.185173	0.0797905	0.0318533	0.0211684
miniSOG2	476.9	198.7	72.39	33.15	22.56	19.84	1	0.416649	0.151793	0.0695114	0.0473055	0.041602
miniSOG3	669.5	538.7	426.9	339	274.6	226.7	1	0.80463	0.63764	0.506348	0.410157	0.338611
miniSOG4	1416	1252	1097	959.3	851.9	750.3	1	0.884181	0.774718	0.677472	0.601624	0.529873
KillerRed1	1891	1881	1874	1891	1869	1884	1	0.994712	0.99101	1	0.988366	0.996298
KillerRed2	2086	2111	2099	2125	2141	2094	1	1.01198	1.00623	1.0187	1.02637	1.00384
KillerRed3	2070	2086	2093	2065	2052	2055	1	1.00773	1.01111	0.997585	0.991304	0.992754
							Ln Intensity						Average							StError
						Control blue_1	0	1	2	3	4	5		0	1	2	3	4	5	STERROR	0	1	2	3	4	5
						Control blue_2	0	-0.0109399	-0.0193754	-0.00297177		-0.0306326	Control blue	0	-0.00935845	-0.00388723	-0.00409025	-0.00200812	-0.0148493	Control blue	0	0.00297042	0.00883388	0.00245284	0.00118727	0.00792625
						Control blue_3	0	-0.00360844	-0.00350516	-0.00878604	-0.00319538	-0.00567626	Control cyan	0	-0.00217319	-0.00940356	-0.00279009	-0.00210167	-0.00606152	Control cyan	0	0.00275518	0.00506123	0.00243272	0.00837957	0.00481479
						Control cyan_1	0	-0.013527	0.0112189	-0.000512952	-0.00082085	-0.00823898	Control green	0	-0.00618532	-0.00679641	-0.00904452	-0.0094062	-0.0101287	Control green	0	0.00550728	0.000300715	0.00357349	0.000557483	0.0046073
						Control cyan_2	0	-0.0033389	-0.0117864	-0.00658731	-0.0176292	-0.0154726	EGFP	0	-0.0118033	-0.0192773	-0.0342042	-0.0329726	-0.0430655	EGFP	0	0.0087144	0.0175634	0.0200374	0.0215582	0.0263114
						Control cyan_3	0	0.00307377	0.000307803	0.00174296	0.0111231	0.000410383	mCherry	0	-0.00261137	-0.00351947	-0.0235262	-0.0244824	-0.0411243	mCherry	0	0.0146627	0.0204561	0.022959	0.0311771	0.0317049
						Control green_1	0	-0.00625443	-0.0167321	-0.00352592	0.000201106	-0.00312233	SNR	0	-0.0094607	-0.0261147	-0.0309526	-0.0439888	-0.0521094	SNR	0	0.0056726	0.0156113	0.0222859	0.028354	0.0322283
						Control green_2	0	-0.00360584	-0.00732831	-0.00381228	-0.00867595	-0.00753552	SNG	0	-0.0132386	-0.0404497	-0.0646509	-0.081818	-0.100877	SNG	0	0.00769044	0.00947476	0.0157708	0.0178029	0.0244574
						Control green_3	0	-0.0167487	-0.00628735	-0.00744433	-0.010501	-0.00376767	miniSOG	0	-0.510175	-1.06924	-1.56613	-1.97427	-2.18822	miniSOG	0	0.197479	0.417619	0.598969	0.744424	0.785051
						EGFP1	0	0.00179856	-0.00677356	-0.0158769	-0.00904165	-0.0190828	KillerRed	0	0.00477031	0.00274397	0.00536835	0.0018629	-0.00238454	KillerRed	0	0.00518108	0.00605062	0.00661449	0.0121112	0.00327212
						EGFP2	0	0.000243576	-0.0184394	-0.0264115	-0.0369723	-0.0561129
						EGFP3	0	-0.0376941	-0.0652405	-0.0912582	-0.091423	-0.11089
						EGFP4	0	-0.00486056	-0.0135993	-0.021589	-0.0116118	-0.0141846
						mCherry1	0	-0.00490197	0.0201701	0.002442	0.00811693	0.00892501
						mCherry2	0	-0.0213388	-0.0294917	-0.0499085	-0.0752933	-0.0923092
						mCherry3	0	-0.0327279	-0.0472279	-0.0708743	-0.0815661	-0.0985041
						mCherry4	0	0.0137683	0.0292301	-0.00495584	0.0281858	0.00182531
						SNR1	0	0.029853	0.0334117	0.0316339	0.0307438	0.024491
						SNR2	0	-0.014658	-0.0472279	-0.0785474	-0.0937325	-0.0957747
						SNR3	0	-0.0227193	-0.0569762	-0.0590283	-0.091599	-0.118703
						SNR4	0	-0.00278474	-0.00949993	0.00222222	-0.00445932	-0.00166991
						SNG1	0	0.00231929	0.00924506	0.011543	0.0138357	0.00771014
						SNG2	0	-0.0320883	-0.0695115	-0.0991287	-0.112443	-0.141288
						SNG3	0	-0.0216473	-0.0451304	-0.0831841	-0.100254	-0.116162
						SNG4	0	-0.00674311	-0.0517178	-0.0833524	-0.122077	-0.156842
						SNG5	0	-0.0320275	-0.051106	-0.0915045	-0.103273	-0.139432
						SNG6	0	-0.00270636	-0.0168987	-0.0147021	-0.029067	-0.0163491
						miniSOG1	0	0.0157808	-0.00833338	-0.0160338	-0.023794	-0.0351901
						miniSOG2	0	-0.824724	-1.68646	-2.52835	-3.44661	-3.85525
						miniSOG3	0	-0.875511	-1.88524	-2.66626	-3.05113	-3.17961
						miniSOG4	0	-0.217372	-0.449981	-0.680531	-0.891216	-1.0829
						KillerRed1	0	-0.123094	-0.255257	-0.389387	-0.508122	-0.635118
						KillerRed2	0	-0.00530224	-0.00903061	0	-0.0117023	-0.00370861
						KillerRed3	0	0.0119134	0.00621268	0.0185234	0.0260247	0.00382776
							0	0.00769975	0.0110498	-0.00241838	-0.00873368	-0.00727276
								miniSOG vs SNG: The two-tailed P value is less than 0.0001 By conventional criteria, this difference is considered to be extremely statistically significant.
								SNR vs SNG: The two-tailed P value equals 0.0963 By conventional criteria, this difference is considered to be not quite statistically significant.
								EGFP vs SNG: P value and statistical significance: The two-tailed P value equals 0.0588 By conventional criteria, this difference is considered to be not quite statistically significant.
								mCherry vs SNR: The two-tailed P value equals 0.4240 By conventional criteria, this difference is considered to be not statistically significant.

## Sheet: Figure 2e
	SOD
	SNG		miniSOG				SNG		miniSOG
	-	+	-	+			-	+	-	+
%Cell death	61.5385	33.3333	66.6667	52.9412		Average	57.4301	11.4583	60.1805	59.0498
	50	12.5	59.1837	47.0588		Sterror	3.14807	7.86441	2.76574	7.91209
	63.6364	0	53.3333	53.8462
	54.5455	0	61.5385	82.3529

## Sheet: Figure 2f
	Catalase
	SNG		miniSOG			SNG		miniSOG
	-	+	-	+		-	+	-	+
%Cell death	100	26.6667	88.2353	84	Average	93.75	23.8701	77.232	62.25
	100	28.5714	77.7778	50	Sterror	6.25	2.76888	4.06178	8.06613
	75	24.2424	69.2308	50
	100	16	73.6842	65

## Sheet: Figure 2g
	SNG		miniSOG
	-	+	-	+
% Cell death	16	2.5641	71.4286	66.6667
	32	11.1111	50	50
	100	41.4634	50	100
	47.0588	14.2857	60	66.6667
	41.6667	0
	100
	100
	100
AVERAGE	67.0907	13.8849	57.8571	70.8333
STDEV	12.8323	7.38031	5.10102	10.4859
	n=220	n=185	n=155	n=180
	SNG + and - p= 0.0111, p<0.05 statistically significant
	miniSOG + and - p=0.5879, not significant

## Sheet: Figure S6
	SuperNova Green	mKillerOrange
% Cell death	4.25532	9.52381
	0	8.57143
	0	9.09091
	0
Average	1.06383	9.06205
Sterror	1.06383	0.275307
	p=0.0015
